# Supplementary material for: Surveillance of Pathogenicity of Rhizoctonia solani Japanese Isolates with Varied Anastomosis Groups and Subgroups on Arabidopsis thaliana
Source: Life (Basel). 2022 Jan 6;12(1):76. doi: 10.3390/life12010076 (PMC8781544; doi:10.3390/life12010076)
Supplement: Supplementary file 1 [file life-12-00076-s001.zip]

Archive with 1 entries (1 files):
- life-1540108-supplementary.pdf
